# Supplementary material for: Comparative O-GlcNAc Proteomic Analysis Reveals a Role of O-GlcNAcylated SAM68 in Lung Cancer Aggressiveness
Source: Cancers (Basel). 2022 Jan 4;14(1):243. doi: 10.3390/cancers14010243 (PMC8749979; doi:10.3390/cancers14010243)
Supplement: Supplementary file 1 [file cancers-14-00243-s001.zip]

Archive with 1 entries (1 files):
- cancers-1481759-supplementary.pdf
